# Supplementary material for: Evaluation of prokaryotic diversity of five hot springs in Eritrea
Source: BMC Microbiol. 2017 Sep 22;17:203. doi: 10.1186/s12866-017-1113-4 (PMC5610464; doi:10.1186/s12866-017-1113-4)
Supplement: Supplementary file 5 — Abundance of microbial taxa at phyla level in various samples collected from the five hot springs in Eritrea. The first letters of the sample names refer to the five hot springs (A = Akwar, E = Elegedi, G = Garbanabra, J = Gelti and M = Maiwooi), while the second letters are for sample types (A = microbial mat, S = wet sediment, and W = water). (XLSX 10 kb) [file 12866_2017_1113_MOESM5_ESM.xlsx]

## Sheet: Sheet1
Phylum	A-M	A-S	A-W	E-M	E-S	E-W	G-M	G-S	G-W	J-S	J-W	M-M	M-S	M-W
Proteobacteria	13733	34081	88260	42303	10000	60652	2150	7543	73151	11346	64119	34034	16647	13563
Firmicutes	11091	2404	3407	40297	501	1165	29996	638	543	221	635	13769	728	349
Bacteroidetes	14022	4857	7428	3986	1809	7475	2803	1824	7736	739	6174	7494	2353	2003
Deinococcus-Thermus	12	187	82	31218	4082	8319	184	236	117	21	54	1908	1995	21
Others	1272	1611	5638	23304	1244	2878	54	829	1815	1004	2546	4478	862	116
Planctomyctes	727	2238	2012	1857	406	992	6	1626	13430	1219	4025	142	1119	5106
Chlorobi	31	3115	1187	771	8187	1852	13	2539	432	1198	100	84	574	291
Chloroflexi	100	4606	470	2644	968	780	41	1369	3653	1334	2356	170	713	787
Acidobacteria	8	2264	1477	2296	4985	3401	11	458	503	804	163	83	855	540
Actinobacteria	163	729	584	1308	328	1516	1361	737	951	3293	775	258	628	144
Cyanobacteria	14	195	1148	2755	1881	582	9	140	2045	22	1806	51	301	498
Aquificae	3	6	54	96	39	10334	0	2	16	2	25	4	1	4
Candidate_division	9	2563	150	231	344	259	8	315	2086	509	1431	42	390	189
Verrucomicrobia	7	347	1097	256	322	810	2	77	531	37	2984	39	1075	695
Deferribacteres	2	563	21	55	9	34	3	1323	2964	1312	46	20	1	8
Armatimonadates	25	1174	170	1881	614	118	13	209	98	568	53	240	172	727
Nitrospirae	28	3131	60	47	138	94	2	142	50	203	23	14	30	118
Nitrospirae	28	3131	60	47	138	94	2	142	50	203	23	14	30	118
Flavobacteria	6	32	46	5	6	66	61	308	638	115	65	2002	51	203
Gemmatimonadetes	7	212	40	40	114	580	1	503	78	719	30	19	162	61
Synergestetes	1149	117	57	8	33	11	0	2	11	39	0	0	2	1
Spirochaetes	203	283	19	23	133	5	1	1	7	25	13	10	3	2
Spirochaete	203	283	19	23	133	5	1	1	7	25	13	10	3	2
Thermotogae	1	82	20	26	4	49	175	1	3	0	1	2	2	0
Lentisphaerae	37	245	1	2	0	2	0	0	1	0	0	0	0	2
Fibrobacteres	0	5	2	0	11	0	0	247	1	10	1	2	0	1
Chlamydiae	0	30	3	6	1	6	1	1	4	54	54	0	78	1
Tenericutes	144	0	0	4	0	0	1	0	1	0	0	30	0	0
Fusobacteria	0	0	0	0	4	0	0	0	0	0	0	0	0	0
