# Supplementary material for: Evaluation of prokaryotic diversity of five hot springs in Eritrea
Source: BMC Microbiol. 2017 Sep 22;17:203. doi: 10.1186/s12866-017-1113-4 (PMC5610464; doi:10.1186/s12866-017-1113-4)
Supplement: Supplementary file 6 — Abundance of bacteria at family level in various samples collected from the five hot springs in Eritrea. The first letters of the sample names refer to the five hot springs (A = Akwar, E = Elegedi, G = Garbanabra, J = Gelti and M = Maiwooi), while the second letters are for sample types (A = microbial mat, S = wet sediment, and W = water). (XLSX 30 kb) [file 12866_2017_1113_MOESM6_ESM.xlsx]

## Sheet: 111914AMG16S-pr.fasta.otus.fa.f
Family	M-S	A-S	G-S	E-S	J-S	M-M	A-M	G-M	E-M	M-W	A-W	G-W	E-W	J-W
Pseudomonadaceae	4616	1652	599	63	2368	11802	2817	562	25411	626	7322	8886	4196	6223
Comamonadaceae	3107	5321	306	1340	1302	10577	4005	31	2293	453	4351	1636	3144	7993
Thermaceae	1983	33	9	3883	16	1898	11	31	29617	15	54	59	7445	30
Caulobacteraceae	104	2534	119	955	178	2488	655	13	2231	226	17822	2206	11037	2927
Rhodocyclaceae	552	1379	495	4917	107	4687	2972	22	19095	626	3190	1121	757	975
Sphingomonadaceae	438	846	234	278	182	109	53	9	285	1266	17577	6730	2464	7466
Bacillaceae	281	91	176	40	48	1675	559	21598	11172	79	299	178	69	229
Rhodospirillaceae	153	327	348	256	1108	58	110	10	245	3179	14298	4934	973	4488
Planctomycetaceae	826	1544	1185	371	847	114	708	3	1617	4816	1659	11516	826	3367
Rhodobacteraceae	1455	888	704	43	816	158	52	5	3475	232	2897	6107	3666	3456
Clostridiaceae	103	1044	58	27	15	6583	6760	23	5296	60	1635	313	280	127
Xanthomonadaceae	350	3707	138	1636	142	1967	147	851	1269	162	1043	1928	4420	677
Nitrosomonadaceae	24	207	80	52	9	77	16	10	188	86	163	167	17009	186
Legionellaceae	118	101	68	8	8	56	18	6	154	3596	7184	267	309	5769
Alcaligenaceae	2116	371	197	110	406	3863	86	6	943	176	2867	892	3330	1659
Porphyromonadaceae	44	672	4	79	2	4843	9756	154	182	7	798	36	26	43
Ignavibacteriaceae	244	2186	2536	8120	1191	36	27	10	213	12	84	191	1663	51
Cytophagaceae	776	559	204	167	550	60	46	12	454	280	5149	2179	98	3038
Hyphomicrobiaceae	392	1396	334	652	225	124	84	2	538	583	2239	1954	950	2228
Oxalobacteraceae	381	2014	2	86	37	2277	5195	4	116	57	351	37	742	100
Alteromonadaceae	100	56	815	7	202	58	47	33	661	16	132	8923	175	118
Rhodobiaceae	8	63	207	452	198	31	2	8	84	644	1747	2277	155	5166
Hydrogenophilaceae	12	8763	2	791	22	52	10	498	238	11	39	39	428	44
Phyllobacteriaceae	89	166	344	315	493	21	8	0	94	107	353	5890	528	2491
Aquificaceae	1	6	2	39	2	4	3	0	96	4	54	16	10337	25
Sphingobacteriales	599	104	129	100	13	56	38	5	119	888	575	503	6672	221
Ruminococcaceae	6	403	6	94	9	1226	694	26	6353	12	505	100	196	44
Alcanivoracaceae	230	127	403	10	12	41	12	13	93	15	105	7855	56	321
Moraxellaceae	180	132	109	64	120	3075	770	58	631	205	1730	1371	83	603
Sphingobacteriaceae	596	1900	77	1328	16	103	13	2309	209	183	202	223	169	62
Flavobacteriaceae	194	168	370	15	63	95	77	313	787	193	124	2842	106	1939
Enterobacteriaceae	615	182	113	21	205	106	40	4	2249	81	1050	487	725	1273
Thermoanaerobacteraceae	2	1986	235	165	726	403	1261	5	614	25	106	873	111	438
Rhizobiaceae	129	347	3	157	24	128	738	32	766	27	459	378	3132	509
Bradyrhizobiaceae	206	279	92	121	18	60	79	16	72	312	1469	428	326	2602
Burkholderiales	111	202	6	144	10	160	328	63	330	47	331	354	2895	985
Caldilineaceae	313	451	326	298	332	50	5	16	757	498	128	1132	399	1259
Candidatus_Chloracidobacterium	339	69	3	7	8	22	2	3	2109	27	195	50	2402	25
Desulfohalobiaceae	0	20	1300	7	966	6	2	3	42	7	17	2690	13	39
Syntrophaceae	1110	2039	83	558	125	25	65	0	76	30	46	172	132	167
Xanthobacteraceae	33	18	4	28	17	19	6	0	35	296	2064	293	145	1117
Acidimicrobiales	64	54	543	43	2492	47	2	1	485	11	68	75	21	113
Shewanellaceae	2	131	2	5	42	51	606	1	799	47	225	974	52	961
Stigonematales	0	1	2	1081	0	4	0	2	2631	4	8	6	19	4
Nkb19 (Candidate Division)	104	148	56	18	8	24	2	1	50	172	129	1463	216	1340
Phycisphaeraceae	130	516	218	16	231	18	18	1	202	262	310	1589	26	52
Cryomorphaceae	129	397	506	62	108	40	25	5	1727	47	31	36	55	398
Nitrospiraceae	32	1815	214	91	827	16	27	2	26	180	52	118	83	21
Trueperaceae	0	12	228	10	112	11	2	0	45	3	23	2961	15	15
Verrucomicrobiaceae	251	64	0	58	1	7	2	1	30	299	632	86	103	1570
Oscillatoriales	2	11	0	32	0	4	0	0	32	23	996	258	24	1434
Hyphomonadaceae	0	24	115	5	196	21	2	1	45	50	88	1662	34	326
Planococcaceae	2	9	46	2	23	94	121	522	1594	7	51	13	6	14
Xiphinematobacteraceae	223	112	0	22	10	17	4	1	34	117	329	72	654	899
Chromatiaceae	25	159	480	317	555	32	31	1	112	49	238	98	176	87
Paenibacillaceae	2	92	136	86	166	53	342	459	102	33	33	80	512	155
Desulfovibrionaceae	1	60	43	195	252	17	136	2	1202	9	55	65	36	74
Flammeovirgaceae	1	34	98	4	271	17	7	0	39	379	421	385	32	392
Clostridiales Family Xi. Incertae Sedis	1	12	3	1	3	1090	211	8	641	1	67	16	16	6
Anaerolineaceae	190	871	97	264	154	27	3	3	271	6	28	64	22	20
Bacillales	100	60	64	0	1	13	227	3	57	11	69	1221	10	152
Desulfobulbaceae	26	1642	3	10	25	12	0	0	44	5	24	144	19	15
Oceanospirillaceae	3	17	166	5	186	22	5	0	43	11	682	646	26	157
Peptococcaceae	79	245	59	548	5	107	154	5	353	10	91	30	210	48
Acetobacteraceae	1	199	3	28	6	16	0	1	331	173	394	149	521	84
Opitutaceae	353	11	62	72	26	6	1	0	24	276	119	413	35	491
Candidatus_Solibacter	176	629	43	542	1	17	3	2	21	66	23	85	221	20
Enterococcaceae	1	3	3	1	1	104	26	23	1620	1	9	3	3	16
Gammaproteobacteria	299	33	123	15	160	13	1	0	36	59	50	239	31	546
Kofleriaceae	113	243	13	634	121	12	1	3	27	24	20	49	225	41
Ac1 (Candidate Division)	2	1431	0	0	0	3	0	1	12	1	3	1	4	4
Piscirickettsiaceae	232	261	207	66	381	5	1	0	19	110	30	44	15	73
Kineosporiaceae	2	16	7	4	15	16	2	10	72	5	30	49	1138	27
Nitriliruptoraceae	45	13	101	285	124	6	3	1	157	538	11	77	10	16
Veillonellaceae	2	78	3	1	0	41	215	23	908	1	6	3	48	2
Dermatophilaceae	270	76	92	180	0	152	97	0	94	138	26	157	11	22
Aurantimonadaceae	1	4	2	1	5	2	2	0	10	0	46	1197	23	15
Cystobacterineae	7	573	132	226	96	6	0	0	30	2	21	19	32	155
Ws3 (Candidate Division)	1	325	145	4	653	8	3	3	34	56	9	27	8	6
Carnobacteriaceae	0	10	69	2	1	47	137	39	326	2	183	425	14	17
Halothiobacillaceae	3	32	1	2	2	12	1	0	222	4	41	64	845	30
Op8 (Candidate Division)	0	1118	1	47	0	3	0	0	29	1	16	6	12	14
Christensenellaceae	0	246	0	5	2	124	192	1	330	172	49	18	89	15
Corynebacteriaceae	2	11	0	0	1	70	35	1057	10	1	14	15	7	12
Geobacteraceae	1	454	3	495	27	5	133	3	59	0	10	18	7	10
Acidithiobacillaceae	2	177	185	33	228	5	1	0	27	22	30	425	42	44
Nc10 (Candidate Division)	1	217	47	3	312	2	2	2	578	4	12	10	9	11
Gallionellaceae	3	1141	1	1	1	9	0	0	10	13	12	4	8	1
Chlorobiaceae	1	17	0	20	2	15	1	2	28	6	1022	27	26	23
Micrococcaceae	53	21	2	5	26	33	52	6	482	13	60	316	67	47
Marinilabiliaceae	0	135	3	50	2	4	62	2	118	41	30	545	173	17
Sbr1093 (Candidate Division)	0	134	43	132	122	14	0	0	70	20	37	508	29	16
Natranaerobiaceae	46	174	2	75	2	44	0	1	686	0	16	19	47	9
Cyclobacteriaceae	23	573	108	109	22	12	4	0	11	0	22	168	5	21
Tm6 (Candidate Division)	39	21	0	144	72	11	0	0	204	147	10	30	23	335
Rhodothermaceae	1	68	149	32	39	17	1	0	489	3	6	190	34	4
Candidatus_Alysiosphaera	0	107	102	241	108	2	1	0	169	4	24	171	44	31
Sphaerobacteraceae	63	65	90	179	106	10	1	2	36	20	9	273	45	72
Saprospiraceae	28	26	200	17	28	5	4	4	86	5	15	418	111	15
Erythrobacteraceae	44	40	30	16	68	16	0	0	20	11	70	194	245	147
Nocardiaceae	264	2	17	1	23	12	3	11	28	7	276	172	26	57
Caldicoprobacteraceae	1	66	1	0	1	269	4	6	476	1	50	4	8	6
Erysipelotrichaceae	0	88	0	1	0	263	103	1	393	2	16	7	5	7
Sinobacteraceae	308	49	29	29	142	8	3	0	13	18	57	44	15	122
Nannocystineae	1	168	1	72	3	9	0	2	19	86	15	148	109	176
Clostridiales Family Xviii. Incertae Sedis	96	99	1	107	3	35	105	1	225	1	13	8	82	4
Nocardioidaceae	14	20	11	0	121	8	0	2	21	22	105	86	135	176
Lachnospiraceae	63	13	41	1	26	234	13	59	237	5	10	11	1	6
Idiomarinaceae	1	8	429	2	149	2	1	0	4	0	4	47	3	26
Euzebyaceae	2	442	0	4	2	7	81	1	77	5	5	9	8	5
Campylobacteraceae	0	201	0	0	21	7	386	0	15	1	4	3	3	3
Brucellaceae	0	7	1	3	0	289	1	0	83	2	25	44	19	159
Roseiflexaceae	0	247	0	2	28	3	0	0	274	6	27	10	16	4
Thermomicrobiaceae	0	23	0	5	4	19	0	2	388	3	11	14	110	8
Syntrophomonadaceae	0	111	16	2	1	344	43	0	18	16	16	9	1	4
Desulfobacteraceae	2	308	168	2	0	2	1	0	6	0	8	62	7	13
Methylobacteriaceae	73	3	12	5	31	16	2	0	242	6	23	22	111	26
Ksb1 (Candidate Division)	1	494	50	1	0	2	0	0	8	1	2	6	2	4
Spam (Candidate Division)	1	29	176	13	46	2	1	0	13	61	25	19	109	75
Thermoactinomycetaceae	0	12	55	29	0	5	0	223	25	134	2	65	12	7
Microbacteriaceae	6	5	1	1	6	9	1	87	28	48	37	58	47	222
Helicobacteraceae	1	332	0	0	0	1	0	0	174	1	7	7	3	2
Clostridiales	1	45	1	7	1	113	2	28	166	0	116	5	6	4
Op3 (Candidate Division)	0	418	52	0	11	0	0	0	4	1	2	1	2	0
Brc1 (Candidate Division)	130	158	64	3	0	14	1	0	4	1	9	75	3	27
Bdellovibrionaceae	33	46	40	86	0	8	0	0	26	16	7	7	12	204
Spirochaetaceae	0	190	101	132	24	1	0	1	21	1	3	4	3	3
Iamiaceae	53	66	0	1	43	2	1	0	264	5	10	5	5	11
Ectothiorhodospiraceae	1	1	89	65	5	4	1	0	9	1	14	257	4	6
Desulfuromonadaceae	1	216	47	0	70	7	0	0	7	1	8	8	4	81
Op1 (Candidate Division)	1	329	0	1	0	6	59	2	15	1	10	3	20	1
Pelobacteraceae	0	0	1	426	1	1	0	0	3	0	2	4	0	2
Op11 (Candidate Division)	1	256	31	66	1	1	0	3	59	1	3	2	3	2
Parvularculaceae	0	3	62	0	44	0	0	0	4	5	8	109	5	180
Op9 (Candidate Division)	121	98	0	0	31	2	0	2	10	120	5	21	6	0
Coxiellaceae	46	93	0	1	0	3	0	4	7	82	20	35	98	6
Acidaminococcaceae	0	21	0	1	0	7	121	1	29	0	180	5	23	3
Burkholderiaceae	1	29	0	12	18	8	2	0	16	22	80	11	15	168
Syntrophobacteraceae	1	177	2	153	11	3	6	1	12	0	4	5	4	3
Rubrobacteraceae	143	63	65	0	7	5	0	1	47	1	1	6	35	7
Deinococcaceae	1	1	0	1	2	0	1	152	194	4	0	2	4	7
Gemmatimonadaceae	127	15	69	21	27	4	0	1	9	48	8	11	22	7
Nitrospinaceae	0	34	207	0	97	0	0	0	6	4	2	6	0	3
Acidothermaceae	0	0	0	31	0	1	0	0	6	239	9	42	24	6
Clostridiales Family Xvii. Incertae Sedis	60	22	0	52	0	1	1	1	165	2	3	5	38	3
Candidatus_Methylacidiphilum	0	125	72	1	0	0	0	0	83	50	1	7	7	1
Phaselicystidaceae	0	5	107	34	91	1	0	0	1	10	1	40	8	44
Thermodesulfobiaceae	51	3	0	0	25	2	0	0	8	0	1	237	1	7
Rickettsiaceae	52	1	1	14	20	1	1	0	7	5	9	31	5	186
Polyangiaceae	0	126	116	1	0	0	0	0	21	1	13	6	42	5
Endosymbiont_Of_Unidentified_Scaly_Snail	0	23	57	0	181	2	1	1	2	5	9	35	6	7
Anaeromyxobacteraceae	0	33	1	1	12	19	0	0	26	2	1	8	209	5
Methylocystaceae	27	36	0	2	0	8	27	0	27	62	34	46	21	10
Coriobacteriaceae	0	77	11	0	0	75	39	0	60	0	22	4	5	2
Bacteria	0	133	1	1	0	14	2	0	37	5	60	8	21	4
Spartobacteria	147	52	19	24	0	3	0	0	0	2	4	7	2	17
Desulfomicrobiaceae	0	107	0	3	0	20	0	0	103	1	16	12	4	4
Synergistaceae	1	218	0	0	28	0	1	0	2	0	7	3	3	0
Nitrospira	0	7	43	0	93	3	1	0	4	2	0	108	0	1
Leuconostocaceae	0	0	0	0	0	0	0	245	4	0	1	0	1	1
Gracilibacteraceae	0	62	1	1	1	5	42	2	88	0	6	2	18	3
Epsilonproteobacteria	0	223	0	1	0	1	0	0	0	0	0	1	0	4
Thermoanaerobacterales Family Iii. Incertae Sedis	0	164	0	1	1	3	1	29	0	1	2	3	14	5
Candidatus_Hepatincola	0	1	23	31	0	4	1	1	0	0	143	5	1	3
Holosporaceae	0	1	0	0	0	0	0	0	3	2	8	19	4	172
Chloroflexaceae	0	164	0	1	0	0	0	0	13	1	1	1	22	1
Candidatus_Desulforudis	0	80	55	10	0	31	0	0	4	0	2	4	9	3
Desulfonatronumaceae	0	10	3	0	163	0	0	1	1	0	3	7	0	6
Thermotogaceae	0	0	0	0	0	0	1	174	0	0	15	0	2	1
Tg3 (Candidate Division)	0	5	158	11	10	2	0	0	0	1	2	0	0	1
Beijerinckiaceae	1	23	0	0	0	4	6	0	10	12	23	97	2	2
Candidatus_Captivus	83	2	3	2	0	3	1	0	7	0	54	4	1	19
Candidatus_Chlorothrix	0	28	0	0	0	0	0	0	140	0	1	2	2	1
Simkaniaceae	78	27	0	0	54	0	0	1	0	0	1	0	1	1
Granulosicoccaceae	20	0	64	0	0	1	0	0	2	0	3	58	2	2
Bacteroidaceae	0	46	0	0	0	82	0	0	2	0	17	1	0	1
Sorangiineae	0	41	71	0	20	0	0	1	0	0	4	1	0	0
Eubacteriaceae	0	6	0	1	0	55	41	0	29	0	2	1	0	2
Clostridiales Family Xiii. Incertae Sedis	0	1	0	0	0	16	114	0	2	1	0	1	0	0
Candidatus_Cloacamonas	0	1	0	0	0	0	122	0	1	0	0	0	0	0
Halomonadaceae	0	19	11	0	0	24	0	0	16	2	27	11	0	11
Thioalkalispiraceae	0	42	0	0	41	4	0	0	1	3	0	21	0	6
Streptococcaceae	1	2	1	25	0	0	31	45	3	1	2	1	0	4
Lactobacillaceae	0	0	0	1	0	98	0	1	8	0	1	1	1	0
Candidatus_Microthrix	0	6	0	26	1	1	10	0	31	7	21	5	0	2
Msbl6 (Candidate Division)	1	73	0	0	34	0	0	0	1	0	0	0	0	0
Gn04 (Candidate Division)	5	39	44	1	10	1	0	0	4	0	1	2	0	1
Staphylococcaceae	1	43	0	0	0	10	0	5	18	1	11	1	0	17
Gn02 (Candidate Division)	18	0	67	0	17	0	0	0	1	0	1	0	0	0
Puniceicoccaceae	0	36	6	0	0	0	0	0	56	0	2	2	0	1
Bacteriovoracaceae	0	13	0	0	2	1	14	0	8	6	5	3	46	2
Acidobacteriaceae	37	22	13	0	0	0	0	0	2	2	10	3	3	7
Intrasporangiaceae	0	14	0	0	0	0	0	21	1	0	12	29	8	12
Bifidobacteriaceae	1	1	0	0	0	1	0	90	0	1	0	0	1	0
Myxococcales	0	10	66	0	14	0	0	0	1	0	0	0	0	0
Peptostreptococcaceae	11	12	26	0	0	6	0	0	9	0	5	0	5	16
Corynebacteriales	63	1	0	0	0	0	0	0	0	3	2	1	2	16
Candidatus_Liberibacter	1	0	18	0	59	0	0	0	3	0	0	3	1	0
Haloplasmataceae	0	0	0	0	0	8	74	1	2	0	0	0	0	0
Desulfurobacteriaceae	0	0	0	0	1	0	0	0	77	0	0	1	4	0
Pseudonocardiaceae	0	39	0	0	0	0	0	21	0	0	1	8	1	9
Chromobacteriaceae	0	5	0	1	0	0	0	0	59	0	3	1	7	2
Tm7 (Candidate Division)	0	0	0	0	45	1	4	3	17	0	1	3	3	1
Aerococcaceae	0	0	0	39	0	1	0	32	5	0	0	0	0	0
Acidimicrobiaceae	0	53	0	0	0	4	0	0	4	0	0	6	1	8
Geodermatophilaceae	10	5	43	0	8	0	0	1	2	0	2	1	0	4
Parachlamydiaceae	0	3	1	1	0	0	0	0	6	1	2	4	5	53
Salinisphaeraceae	15	0	0	1	29	1	1	0	0	0	0	26	2	1
Acholeplasmataceae	0	0	0	0	0	3	70	0	1	0	0	0	0	0
Patulibacteraceae	0	0	1	0	43	0	0	0	22	0	1	2	0	3
Alicyclobacillaceae	0	30	0	0	0	1	1	0	5	0	1	2	28	1
Williamsiaceae	0	0	3	0	0	1	0	1	1	0	1	56	3	3
Brocadiaceae	0	50	0	0	0	0	0	1	2	0	10	0	0	0
Heliobacteriaceae	1	24	0	0	0	11	0	0	5	0	1	1	19	0
Chitinophagaceae	61	0	0	0	0	0	0	0	0	0	0	0	0	0
Herpetosiphonaceae	0	1	0	57	0	1	0	0	0	0	0	1	0	0
Thiotrichaceae	0	1	0	1	0	0	0	0	9	1	2	1	45	0
Candidatus_Odyssella	0	30	0	1	0	12	0	0	0	0	10	1	0	3
Solirubrobacteraceae	1	0	21	1	9	1	0	0	0	7	3	0	0	12
Brevibacteriaceae	0	0	47	0	0	1	0	0	1	0	0	0	1	0
Methylococcaceae	0	33	0	0	0	0	1	0	1	0	5	1	1	8
Actinomycetaceae	0	0	27	0	0	0	0	16	0	0	0	0	1	1
Anaplasmataceae	0	0	7	0	0	0	0	0	0	3	1	0	1	31
Deferribacteraceae	0	9	1	0	0	10	0	0	1	1	2	1	18	0
Thermoleophilaceae	8	0	8	0	0	1	0	0	22	0	0	1	1	0
Thermolithobacteraceae	0	39	0	0	0	0	0	0	0	0	0	0	0	0
Armatimonadaceae	0	1	0	0	0	32	0	0	1	3	1	0	0	0
Candidatus_Thiobios	0	0	10	0	1	1	0	0	4	6	1	1	1	13
Dictyoglomaceae	0	31	0	0	0	0	1	0	2	0	2	1	0	1
Jiangellaceae	0	29	0	0	0	0	0	0	0	0	0	1	0	8
Sneathiellaceae	0	0	0	0	0	0	0	0	1	1	20	2	1	12
Sporichthyaceae	0	1	0	0	0	0	0	0	1	9	3	4	15	1
Methylothermaceae	0	23	0	0	0	0	0	0	0	0	7	2	0	1
Prochlorococcaceae	0	0	0	22	0	0	0	0	1	3	0	0	0	7
Thermodesulfobacteriaceae	0	1	0	0	0	0	0	1	7	0	0	1	20	2
Dermabacteraceae	0	0	0	0	0	0	0	27	0	0	2	0	1	0
Cellulomonadaceae	0	1	0	0	0	1	0	7	10	0	0	1	0	6
Thermomonosporaceae	0	0	14	0	0	0	0	0	0	0	0	12	0	0
Dietziaceae	0	0	0	0	0	1	18	1	2	0	1	0	2	0
Nannocystaceae	0	0	0	0	0	0	0	0	2	20	0	0	1	0
Alphaproteobacteria	0	0	0	0	1	0	0	0	0	0	20	1	0	0
Alteromonadales	0	0	0	0	19	0	0	0	0	0	0	2	0	0
Pseudoalteromonadaceae	0	12	0	0	0	0	0	0	0	8	0	0	1	0
Streptomycetaceae	12	1	0	0	0	0	0	0	0	0	4	1	0	3
Oscillospiraceae	0	0	0	0	0	19	0	0	1	0	0	0	0	0
Dehalococcoidia	0	19	0	0	0	0	0	0	0	0	0	0	0	0
Neisseriaceae	0	0	0	16	0	0	0	0	2	0	1	0	0	0
Gloeobacterales	17	0	0	0	0	0	0	0	0	0	0	0	0	0
Leptospiraceae	0	5	0	0	0	0	0	0	0	0	1	0	2	9
Rhizobiales	0	0	0	0	0	0	0	0	0	8	1	2	3	0
Pasteurellaceae	0	0	0	11	0	0	0	0	0	0	0	2	0	0
Thermithiobacillaceae	0	0	0	0	0	0	0	0	5	0	0	0	8	0
Zb3 (Candidate Division)	0	13	0	0	0	0	0	0	0	0	0	0	0	0
Aeromonadaceae	1	9	0	0	0	0	0	0	0	0	0	0	0	1
Chthonomonadaceae	0	0	0	0	0	0	0	0	10	0	0	0	1	0
Gn06 (Candidate Division)	0	10	0	0	0	0	0	0	0	0	0	0	0	0
Rarobacteraceae	0	0	0	0	0	6	0	0	1	0	1	0	2	0
Brevinemataceae	0	0	0	0	0	8	0	0	0	0	0	1	0	0
Rivulariaceae	0	8	0	0	0	0	0	0	1	0	0	0	0	0
Chloroflexi	0	1	0	0	0	0	0	0	0	7	0	0	0	0
Mycoplasmataceae	0	8	0	0	0	0	0	0	0	0	0	0	0	0
Saccharospirillaceae	0	0	0	0	0	0	0	0	0	0	0	7	0	0
Desulfarculaceae	0	2	0	0	0	0	0	0	3	0	0	1	0	0
Micromonosporaceae	0	0	0	0	1	0	0	0	0	0	2	0	1	2
Streptosporangiaceae	0	0	0	0	6	0	0	0	0	0	0	0	0	0
Hydrogenothermaceae	0	0	0	0	4	0	0	0	0	0	0	0	1	0
Fusobacteriaceae	0	0	0	4	0	0	0	0	0	0	0	0	0	0
Holophagaceae	0	3	0	0	0	0	0	0	0	0	0	0	1	0
Bacteroidetes Order Iii. Incertae Sedis	0	0	0	0	0	0	0	0	0	0	0	0	0	3
Bogoriellaceae	0	0	0	0	0	0	0	0	0	1	2	0	0	0
Frankiales	0	0	0	0	0	0	0	0	0	0	0	1	0	2
Victivallaceae	0	3	0	0	0	0	0	0	0	0	0	0	0	0
