# Supplementary material for: Evaluation of prokaryotic diversity of five hot springs in Eritrea
Source: BMC Microbiol. 2017 Sep 22;17:203. doi: 10.1186/s12866-017-1113-4 (PMC5610464; doi:10.1186/s12866-017-1113-4)
Supplement: Supplementary file 7 — Abundance of archaea at order level in various samples collected from the five hot springs in Eritrea. The first letters of the sample names refer to the five hot springs (A = Akwar, E = Elegedi, G = Garbanabra, J = Gelti and M = Maiwooi), while the second letters are for sample types (A = microbial mat, S = wet sediment, and W = water). (XLS 29 kb) [file 12866_2017_1113_MOESM7_ESM.xls]

## Sheet: 111914AMG16S-pr.fasta.otus.fa.o
Order	M-S	A-S	G-S	E-S	J-S	M-M	A-M	G-M	E-M	M-W	A-W	G-W	E-W	J-W
Sulfolobales	0	0	0	1	0	0	0	0	2	0	0	0	269	2
Methanosarcinales	115	4216	202	0	1	34	8	0	5	0	4	0	1	0
Thermoplasmatales	0	519	0	0	93	5	0	0	0	0	0	0	0	0
"Candidatus Caldiarchaeum"	0	49	0	0	0	0	0	0	0	0	0	0	0	0
Methanococcales	0	379	28	0	64	0	0	0	0	0	0	0	0	0
Thermoproteales	0	35	0	0	0	0	0	0	2	0	2	1	258	1
Thermococcales	0	23	0	0	0	0	0	0	0	0	0	0	0	0
Unclassified Thaumarchaeota	152	15	203	0	1004	0	2	0	34	0	5	2	1	0
Methanobacteriales	0	300	0	0	8	1165	0	1	112	1	179	353	12	0
Fervidicoccales	1	333	23	0	0	0	0	0	4	0	0	1	0	5
Cenarchaeales	0	1	76	0	24	0	0	0	1	0	0	2	0	0
Desulfurococcales	0	0	0	0	0	0	1	0	4	0	14	4	1702	13
Archaeoglobales	31	137	9	34	0	0	0	0	0	0	0	0	0	0
Halobacteriales	0	6	59	0	51	7	0	0	1	0	0	5	1	4
"Candidatus Nitrosocaldus"	0	340	0	1	73	0	0	0	0	0	0	0	0	0
"Candidatus Nitrosopumilus"	0	10	118	0	78	0	0	0	0	0	0	1	1	0
Methanomicrobiales	58	201	99	0	19	33	0	0	2	0	0	170	0	0
Nitrososphaerales	0	100	83	0	0	2	0	0	2	0	0	0	0	1
Candidatus_Nitrososphaera	0	15	37	1	10	1	0	0	132	0	27	2	5	0
